# Supplementary material for: Multiple membrane extrusion sites drive megakaryocyte migration into bone marrow blood vessels
Source: Life Sci Alliance. 2018 May 22;1(2):e201800061. doi: 10.26508/lsa.201800061 (PMC6211653; doi:10.26508/lsa.201800061)
Supplement: Supplementary file 10 [file LSA-2018-00061_SdataF5.zip]

Archive with 1 entries (1 files):
- LSA-2018-00061_SdataF5.rec
